# Supplementary material for: Edge-Related Loss of Tree Phylogenetic Diversity in the Severely Fragmented Brazilian Atlantic Forest
Source: PLoS One. 2010 Sep 8;5(9):e12625. doi: 10.1371/journal.pone.0012625 (PMC2935881; doi:10.1371/journal.pone.0012625)
Supplement: Table S1 — Full tree species list of Serra Grande, northeastern Brazil. Total species abundance is shown for small forest fragments (F), forest edges (E), old-growth forest interior areas (C), and secondary forest patches (S). (0.05 MB XLS) [file pone.0012625.s001.xls]

## Sheet: Hoja1
Species	Family	Habitat type				Total
		F	C	E	S
Aegiphila pernambucensis	Verbenaceae	1		7	3	11
Allophylus edulis	Sapindaceae	8	3		3	14
Alseis floribunda	Sapindaceae				2	2
Alseis sp.	Rubiaceae	7	2	1		10
Amaioua sp.	Rubiaceae		21			21
Anadenanthera sp.	Fabaceae	2				2
Andira legalis	Fabaceae		2			2
Andira paniculata	Fabaceae	6	7	3	1	17
Andira sp.	Fabaceae			1	6	7
Andira sp.2	Fabaceae	1	4			5
Annona sp.	Annonaceae		1			1
Aparisthimium sp.	Euphorbiaceae	3				3
Apeiba tibourbou	Malvaceae	7		1	4	12
Artocarpus heterophyllus	Moraceae	20	1	3	7	31
Aspidosperma discolor	Apocynaceae		14			14
Aspidosperma spruceanum	Apocynaceae		20		1	21
Ballizia pedicellaris	Fabaceae	4	17		12	33
Banara guianensis	Salicaceae		5	3		8
Bauhinia forficata	Fabaceae	1				1
Bowdichia virgilioides	Fabaceae	55		36	41	132
Brosimum guianensis	Moraceae	12	6	13	22	53
Brosimum paraensis	Moraceae	3	14			17
Buchenavia sp.	Combretaceae		3			3
Byrsonima crispa	Malpighiaceae	18	1	3	1	23
Byrsonima sericea	Malpighiaceae	69	2	140	123	334
Byrsonima stipulacea	Malpighiaceae	2	36		20	58
Cabralea sp.	Meliaceae		2			2
Casearia javitensis	Salicaceae		2			2
Casearia sylvestris	Salicaceae	3				3
Casearia sp.	Salicaceae	1			3	4
Casearia sp.2	Salicaceae				1	1
Cecropia hololeuca	Urticaceae	3	13		1	17
Cecropia pachystachya	Urticaceae	36	2	4	33	75
Cedrela sp.	Meliaceae	1	1		1	3
Chamaecrista ensiformis	Fabaceae	6	61		9	76
Chamaecrista sp.	Fabaceae				9	9
Chrysophyllum aff. viride	Sapotaceae	8			1	9
Chrysophyllum splendens	Sapotaceae		13			13
Chrysophyllum sp.	Sapotaceae	5				5
Clarisia tomentosa	Moraceae	1	4		2	7
Clusia nemorosa	Clusiaceae	1			1	2
Coccoloba sp.	Polygonaceae	6	1			7
Coccoloba sp.2	Polygonaceae		1			1
Copaifera langsdorffii	Fabaceae	2	7			9
Cordia sellowiana	Boraginaceae	53	5	1	4	63
Cordia sp.	Boraginaceae				2	2
Cordia tricoca	Boraginaceae	2				2
Couepia impressa	Chrysobalanaceae	2	3		1	6
Couepia rufa	Chrysobalanaceae		12			12
Couepia sp.	Chrysobalanaceae		16			16
Croton floribundus	Euphorbiaceae	31	10	9	25	75
Cryptocarya sp.	Lauraceae		4			4
Cupania oblongifolia	Sapindaceae	5		14	10	29
Cupania racemosa	Sapindaceae	10	4	7	13	34
Cupania revoluta	Sapindaceae	42		2		44
Cupania sp.	Sapindaceae	64				64
Cytharexyllum myrianthum	Verbenaceae	2		1		3
Dialium guianense	Fabaceae	3	14		1	18
Dilodendron bipinatum	Sapindaceae	5	4		1	10
Diplotropis purpurea	Fabaceae	5	35		1	41
Dipteryx odorata	Fabaceae	2			1	3
Eriotheca gracilipes	Malvaceae	13	22		9	44
Erythroxylon mucronatum	Erythroxylaceae			3		3
Eschweilera ovata	Lecythidaceae	50	78	15	28	171
Eschweilera sp.	Lecythidaceae		2		2	4
Eugenia sp.	Myrtaceae		5			5
Ficus guaranythica	Moraceae	4	6			10
Ficus sp.	Moraceae		3		1	4
Genipa americana	Rubiaceae				2	2
Guapira laxa	Nyctaginaceae	1				1
Guapira opposita	Nyctaginaceae		8	1	1	10
Guarea guidonia	Meliaceae	3	17			20
Guateria australis	Annonaceae	4			3	7
Guazuma ulmifolia	Malvaceae	18	1	3		22
Helicostylis tomentosa	Moraceae	12	73		2	87
Henriettea succosa	Melastomataceae		1	7	58	66
Hieronyma alchornioides	Euphorbiaceae				6	6
Himatanthus bracteatus	Apocynaceae	17	27	13	13	70
Hirtella hebeclada	Chrysobalanaceae		2		3	5
Hortia arborea	Rutaceae		4			4
Hyeronima sp.	Phyllanthaceae			3		3
Hyeronyma alchornioides	Phyllanthaceae	1	19	2		22
Hymenaea courbaril	Fabaceae	5	5			10
Ilex sp.	Aquifoliaceae	1	4	1		6
Inga blanchetiana	Fabaceae	5	11		9	25
Inga capitata	Fabaceae	7			8	15
Inga dysantha	Fabaceae	4	4	7	3	18
Inga edulis	Fabaceae	2	49		27	78
Inga flagelliformis	Fabaceae		2			2
Inga striata	Fabaceae		1			1
Inga thibaudiana	Fabaceae		4			4
Inga sp.	Fabaceae		1			1
Inga sp.2	Fabaceae			11	8	19
Inga sp.3	Fabaceae			2	3	5
Jacaratia spinosa	Caricaceae	2	1			3
Lecythis cf. lanceolata	Lecythidaceae		2		2	4
Lecythis lurida	Lecythidaceae	13	15	3	11	42
Lecythis pisonis	Lecythidaceae	3	3		4	10
Licania belemii	Chrysobalanaceae	5	29		5	39
Licania kunthiana	Chrysobalanaceae	1	3			4
Licania octandra	Chrysobalanaceae		11			11
Luehea speciosa	Malvaceae	9		1	6	16
Mabea occidentalis	Euphorbiaceae	18	366		46	430
Mabea sp.	Euphorbiaceae				3	3
Machaerium angustifolium	Fabaceae	25			2	27
Mangifera indica	Anacardiaceae	1		1	1	3
Manilkara rufula	Sapotaceae		3		1	4
Manilkara salzmanii	Sapotaceae	1	11		1	13
Manilkara sp.	Sapotaceae		5			5
Maytenus sp.	Celastraceae	1				1
Miconia calvescens	Melastomataceae	1	13	6	25	45
Miconia hypoleuca	Melastomataceae	15	5	7	39	66
Miconia minutiflora	Melastomataceae			12	3	15
Miconia prasina	Melastomataceae	16		12	45	73
Miconia sp.	Melastomataceae				4	4
Micropholis sp.	Sapotaceae	3	7		1	11
Myrcia fallax	Myrtaceae	2	14	10	3	29
Myrcia sylvatica	Myrtaceae	2	1	6	7	16
Myrcia tomentosa	Myrtaceae		2			2
Myrcia sp.	Myrtaceae		1			1
Myrciaria ferruginea	Myrtaceae		2			2
Myrsine guianensis	Myrsinaceae	6			3	9
Nectandra sp.	Lauraceae	2	25			27
Ocotea cf. bracteosa	Lauraceae		10			10
Ocotea glomerata	Lauraceae	60	5	23	24	112
Ocotea opifera	Lauraceae	5	3		1	9
Ocotea sp. 'Louro amarelo'	Lauraceae		6			6
Ocotea sp. 'Louro cítrico falso'	Lauraceae		5		6	11
Ocotea sp. 'Louro eucalipto'	Lauraceae		6		2	8
Ocotea sp. 'Louro folha grande'	Lauraceae		2		2	4
Ocotea sp. 'Louro folha lanceolada'	Lauraceae		3		1	4
Ocotea sp. 'Louro tempero'	Lauraceae		8		1	9
Ocotea sp. 'Louro-cagao'	Lauraceae			1	3	4
Ouratea castanaefolia	Ochnaceae		12		3	15
Palicourea sp.	Rubiaceae	1			14	15
Parkia pendula	Fabaceae		1		2	3
Paypayrola sp.	Violaceae	2				2
Peschiera sp.	Apocynaceae	13				13
Phyllanthus acuminatus	Phyllanthaceae				4	4
Phyllanthus sp.	Phyllanthaceae		2			2
Piper arboreum	Piperaceae				1	1
Pisonia sp.	Nyctaginaceae	65	5	8	3	81
Pithecelobium sp.	Fabaceae	6				6
Plathymenia foliolosa	Fabaceae	23	3	5	33	64
Posoqueria latifolia	Rubiaceae		1			1
Pourouma guianensis	Urticaceae	7	12			19
Pouteria bangii	Sapotaceae	3	22			25
Pouteria aff. grandiflora	Sapotaceae		3	3	5	11
Pouteria aff. reticulata	Sapotaceae		26		3	29
Pouteria scytalophora	Sapotaceae		3		1	4
Pouteria sp. 'Azeitona da mata'	Sapotaceae	3			1	4
Pouteria sp. 'Batinga-preta'	Sapotaceae		2		1	3
Pouteria sp. 'Carrapatinho'	Sapotaceae		19			19
Pouteria sp. 'Guapeba branca'	Sapotaceae		12		4	16
Pradosia lactescens	Sapotaceae		7			7
Protium aracouchini	Burseraceae	3	1			4
Protium giganteum	Burseraceae	8	23		3	34
Protium heptaphyllum	Burseraceae	11	34	1	3	49
Protium sp.	Burseraceae	9			3	12
Psidium guajava	Myrtaceae				2	2
Psidium sp.	Myrtaceae	2	3			5
Psychotria carthagenensis	Rubiaceae			1	2	3
Psychotria sessilis	Rubiaceae	2	2			4
Pterocarpus violaceus	Fabaceae	3	15		6	24
Quararibea turbinata	Malvaceae		2			2
Quina aff. paraensis	Quiinaceae		3		1	4
Rheedia brasiliensis	Clusiaceae		25		2	27
Roupala cf. rhombifolia	Proteaceae		2			2
Sapium sp.	Euphorbiaceae	3				3
Schefflera morototonii	Araliaceae	35	19	40	44	138
Schoepfia obliquifolia	Olacaceae	2				2
Sclerolobium densiflorum	Fabaceae		2		20	22
Senefeldera multiflora	Euphorbiaceae		21			21
Simarouba amara	Simaroubaceae	4	17	16	69	106
Siparuna guianensis	Monimiaceae	1	4		4	9
Sloanea guianensis	Elaeocarpaceae	1	9		2	12
Sloanea obtusifolia	Elaeocarpaceae		16		1	17
Sorocea hilarii	Moraceae	7	6			13
Sorocea sp.	Moraceae			1		1
Spondias mombin	Anacardiaceae				1	1
Spondias sp.	Anacardiaceae				1	1
Stryphnodendron barbatiman	Fabaceae				2	2
Stryphnodendron pulcherrimum	Fabaceae	19	3	9	15	46
Swartzia macrostachya	Fabaceae	7		2	10	19
Swartzia pickelli	Fabaceae			1		1
Symphonia globulifera	Clusiaceae	4	31	1	6	42
Tabebuia sp.	Bignoniaceae	11	1		1	13
Tabernaemontana flavicans	Apocynaceae		1			1
Tallisia sp.	Sapindaceae	6	2	1		9
Tapirira guianensis	Anacardiaceae	162	69	45	81	357
Tapirira cf. obtusa	Anacardiaceae	5	9			14
Ternstroemia sp.	Pentaphylacaceae		1	2	5	8
Tetragastris sp.	Burseraceae	2	10			12
Thyrsodium spruceanum	Anacardiaceae	92	58	54	48	252
Tontelea termicola	Celastraceae	2				2
Tovomita mangle	Clusiaceae	1	36			37
Trichilia lepidota	Meliaceae	1				1
Virola gardneri	Myristicaceae	3	84		1	88
Vismia guianensis	Clusiaceae			1	9	10
Vitex sp.	Verbenaceae	23				23
Vochysia oblongifolia	Vochysiaceae	1	52	1	20	74
Xylopia frutescens	Annonaceae	2		2	16	20
Xylopia sp.	Annonaceae	1	3			4
Zeyera sp.	Bignoniaceae	2				2
Ziziphus joazeiro	Rhamnaceae	7				7
Zollernia paraensis	Fabaceae	1	2			3
Total		1422	1985	593	1257	5257
